# Supplementary material for: Stress Tolerance and Contribution to Aroma Profile of Pichia kudriavzevii GAAS-JG-1 Isolated from Apricot Fermentation in Co-Fermentation of Sea Buckthorn Wine
Source: Microorganisms. 2025 Jun 26;13(7):1491. doi: 10.3390/microorganisms13071491 (PMC12299877; doi:10.3390/microorganisms13071491)
Supplement: Supplementary file 1 [file microorganisms-13-01491-s001.zip]

Archive with 1 entries (1 files):
- microorganisms-3672595-supplementary.pdf
